# Supplementary material for: Physiological and Molecular Responses of Vitis vinifera cv. Tempranillo Affected by Esca Disease
Source: Antioxidants (Basel). 2022 Aug 30;11(9):1720. doi: 10.3390/antiox11091720 (PMC9495647; doi:10.3390/antiox11091720)
Supplement: Supplementary file 1 [file antioxidants-11-01720-s001.zip]

Archive with 1 entries (1 files):
- antioxidants-1852589-supplementary.pdf
